# Supplementary material for: Tie2 Signaling Enhances Mast Cell Progenitor Adhesion to Vascular Cell Adhesion Molecule-1 (VCAM-1) through α4β1 Integrin
Source: PLoS One. 2015 Dec 11;10(12):e0144436. doi: 10.1371/journal.pone.0144436 (PMC4687632; doi:10.1371/journal.pone.0144436)
Supplement: S1 Table — (XLSX) [file pone.0144436.s005.xlsx]

## Sheet: Sheet1
Motifs	Amid acid sequences	Analyses
ITAM	Yxx[IL]x6-12Yxx[IL]	In-house Perl script
ITIM	[SIVL]xYxx[IVL]	In-house Perl script
ITIM-like	[SIVL]xY or Yxx[IVL]	In-house Perl script
PI3K binding motif	YxxM	In-house Perl script
PTKc	−	NCBI conserved domain database
PTPc	−	NCBI conserved domain database
