# Supplementary material for: Tie2 Signaling Enhances Mast Cell Progenitor Adhesion to Vascular Cell Adhesion Molecule-1 (VCAM-1) through α4β1 Integrin
Source: PLoS One. 2015 Dec 11;10(12):e0144436. doi: 10.1371/journal.pone.0144436 (PMC4687632; doi:10.1371/journal.pone.0144436)
Supplement: S2 Table — (XLSX) [file pone.0144436.s006.xlsx]

## Sheet: Sheet1
Cell types	Sample names in GSE10246
MCs	mast_cells
	mast_cells_IgE
	mast_cells_IgE+antigen_1 h
	mast_cells_IgE+antigen_6 h
T cells	T-cells_CD4+
	T-cells_CD8+
	T-cells_foxP3+
B cells	B-cells_GL7_negative_KLH
	B-cells_GL7_positive_Alum
	B-cells_GL7_positive_KLH
	B-cells_GL7 negative_Alum
	B-cells_marginal_zone
	follicular_B-cells
NK cells	NK_cells
DCs	dendritic_cells_lymphoid_CD8a+
	dendritic_cells_myeloid_CD8a-
	dendritic_plasmacytoid_B220+
MPs	macrophage_bone_marrow_0 h
	macrophage_bone_marrow_2 h_LPS
	macrophage_bone_marrow_6 h_LPS
	macrophage_bone_marrow_24 h_LPS
	macrophage_peri_LPS_thio_0 h
	macrophage_peri_LPS_thio_1 h
	macrophage_peri_LPS_thio_7 h
