# Supplementary material for: Tie2 Signaling Enhances Mast Cell Progenitor Adhesion to Vascular Cell Adhesion Molecule-1 (VCAM-1) through α4β1 Integrin
Source: PLoS One. 2015 Dec 11;10(12):e0144436. doi: 10.1371/journal.pone.0144436 (PMC4687632; doi:10.1371/journal.pone.0144436)
Supplement: S3 Table — The genes highlighted were expressed at more than 100 in mouse MCs (GSE10246). (XLSX) [file pone.0144436.s007.xlsx]

## Sheet: After (2)
Extracellular domains	Ig domain						CLECT domain
Signaling motif sequences / Catalytic domains	ITAM	ITIM	ITIM-like	YxxM	PTKc	PTPc	ITIM	ITIM-like	YxxM
Gene symbols	CD3E	AXL	AMICA1	AMICA1	AXL	PTPRD	CD72	ATRN	LAYN
	CD79B	BTLA	ANTXR1	AXL	CSF1R	PTPRF	CLEC12A	CD302
	CEACAM4	BTN3A1	ANTXR2	BOC	FGFR1	PTPRK	CLEC12B	CD93
	CSF1R	CD22	BOC	BTN3A3	FGFR2	PTPRM	CLEC4A	CLEC17A
	FCGR2A	CD300A	BTN1A1	CD22	FGFR3	PTPRS	KLRC1	CLEC1B
	FLT3	CD300LF	BTN2A1	CD28	FLT3	PTPRU	KLRG1	CLEC7A
	NTRK3	CD33	BTN2A2	CD300LF	FLT4			DGCR2
	PDGFRB	CD84	BTN3A2	CD96	IGF1R			KLRG2
	TIE1	CD96	BTN3A3	CEACAM19	KDR			LAYN
	VSIG4	CDON	C10orf54	CEACAM3	KIT			LY75
		CEACAM1	CD1C	CSF1R	MERTK			PKD1
		CEACAM3	CD226	DSCAM	NTRK1
		CSF1R	CD244	FGFR1	NTRK2
		CSF3R	CD28	FGFR2	NTRK3
		DCC	CD3E	FGFR3	PDGFRA
		DSCAM	CD79B	ICOS	PDGFRB
		DSCAML1	CEACAM19	IGF1R	PTK7
		ERMAP	CEACAM4	IL1R1	ROR1
		FCGR2B	CHL1	IL1RAP	ROR2
		FCRL2	CXADR	IL1RL2	TEK
		FCRL3	FCGR2A	KDR	TIE1
		FCRL4	FCRL1	LEPR	TYRO3
		FCRL5	FGFRL1	MERTK
		FGFR1	FLT3	NTRK1
		FGFR2	HAVCR2	PDGFRA
		FGFR3	HEPACAM	PDGFRB
		FLT4	IGSF11	PTK7
		HLA-DMB	IGSF3	PTPRK
		ICAM3	IGSF9B	PTPRM
		IGDCC4	IL12RB2	PTPRU
		IGF1R	IL18RAP	ROR2
		IGSF9	IL1RAP	TEK
		IL18R1	IL1RL1	TIE1
		IL1R1	IL1RL2	TYRO3
		IL1RAPL1	IL6R
		IL1RAPL2	ISLR2
		IL6ST	JAM3
		KDR	KIRREL2
		KIR3DL1	KIRREL3
		KIRREL	KIT
		LAIR1	L1CAM
		LEPR	LINGO1
		LILRB1	LINGO3
		LILRB2	LRFN1
		LILRB3	LRIG1
		LILRB4	LRIG2
		LILRB5	LRRC24
		MERTK	LRRC4
		MPZ	LRRN1
		MPZL1	LY9
		NCR2	MFAP3L
		NCR3LG1	MPZL3
		NTRK3	MXRA8
		PDCD1	NEO1
		PDGFRA	NFASC
		PDGFRB	NPHS1
		PILRA	NRCAM
		PTK7	NRG1
		PTPRK	NRG2
		PTPRS	NTRK1
		PVR	NTRK2
		PVRIG	PRTG
		ROR2	PTPRD
		SCN1B	PTPRF
		SCN3B	PTPRM
		SIGLEC10	PTPRU
		SIGLEC11	PVRL1
		SIGLEC12	PVRL2
		SIGLEC15	PVRL3
		SIGLEC5	ROBO2
		SIGLEC6	ROBO3
		SIGLEC7	ROR1
		SIGLEC8	SDK1
		SIGLEC9	SDK2
		SIRPA	SEMA4G
		SLAMF6	SLAMF7
		TIE1	TEK
		TIGIT	TMEM25
		VSIG4	TMIGD2
		VSTM1	TREML2
			TYRO3
			UNC5A
			UNC5B
			UNC5C
			VSIG8
